# Supplementary material for: Pros and Cons of (NH4)2S Solution Treatment of p-GaN/Metallization Interface: Perspectives for Laser Diode
Source: Materials (Basel). 2024 Sep 14;17(18):4520. doi: 10.3390/ma17184520 (PMC11433334; doi:10.3390/ma17184520)
Supplement: Supplementary file 1 [file materials-17-04520-s001.zip]

Archive with 1 entries (1 files):
- materials-3171994-supplementary.pdf
